# Supplementary material for: Master of nursing programs in Australia: A desktop analysis
Source: Heliyon. 2024 Jul 30;10(15):e35416. doi: 10.1016/j.heliyon.2024.e35416 (PMC11336601; doi:10.1016/j.heliyon.2024.e35416)
Supplement: Multimedia component 1 [file mmc1.xlsx]

## Sheet: Supplementary file
Program identifier	Program Title	Program learning outcomes identified *Reflect AQF level and/or regulatory standards as applicable	Tertiary Education Quality and Standards Agency (TEQSA) accreditation *Readily evident on website	Australian Nursing and Midwifery Accreditation Council (ANMAC) accreditation	Professional Recognition	Subjects No. Compulsory (C)/ No. Elective (E)	Credit point allocation	Duration and Enrolment: Full Time (FT) Part Time Equivalent (PTE) Part Time (PT) Duration in years	Work Integrated Learning (WIL)	Description of Delivery Mode	Who can enrol? Domestic (D) International (I)	2023 Tuition Fees - Full Time Study per year: Commonwealth Supported Places (CSP) Full Fee paying (FFP) International Fees (INTF)
GEMN	Bachelor of Arts/Master of Nursing (Pre-registration)	Yes*	Yes	Yes	No	15 C/0 E	96	FT 4 years PTE Available	860 hours	Face-to-face	(D) Yes (I) Yes	CSP $11,800 FFP Not found INTF $46,500
GEMN	Bachelor of Science/Master of Nursing (Pre-registration)	Not found	Yes	Yes	No	15 C/0 E	96	FT 4 years PTE Available	860 hours	Face-to-face	(D) Yes (I) Yes	CSP $9,300 FFP Not found INTF $49,500
GEMN	Master of Nursing Practice (Pre-registration)	Not found	Yes*	Yes	No	15 C/0 E	160	FT 2 years PTE Available	Minimum 800 hours supervised clinical placements	Online and simulation blocks	(D) Yes (I) Yes	CSP $4,120 FFP $25,584 INTF Not found
GEMN	Master of Nursing Practice (Pre-registration)	Not found	Yes	Yes	No	18 C/0 E	170	FT 2 years PTE Available	800 hours of professional experience placement	On-campus	(D) Yes (I) Yes	CSP Not found FFP Not found INTF Not found
GEMN	Master of Clinical Nursing (Graduate Entry)	Not found	Yes	Yes	No	12 C/0 E	180	FT 2 years PTE Available	800 hours of clinical placement	On-campus and online	(D) Yes (I) No	CSP $4,124 FFP Not available INTF Not available
GEMN	Master of Nursing (Graduate Entry)	Yes*	Yes	Yes	No	12 C/0 E	240	FT 2 years PTE Available	800 hours of clinical placement	Online and on-campus	(D) Yes (I) Yes	CSP $4,150 FFP Not found INTF $39,600
GEMN	Master of Nursing - Entry to Practice	Not found	Yes	Yes	No	15 C/0 E	192	FT 2 years PTE Available	Complete 840 hours of clinical placement	Blended face-to-face on-campus and online	(D) Yes (I) Yes	CSP $5,200 FFP Not found INTF $35,300
GEMN	Master of Clinical Nursing	Not found	Yes	Yes	No	14 C/0 E	48	FT 2 years PTE Available	Approximately 1000 hrs	Blended mode and on-campus attendance	(D) Yes (I) Yes	CSP $4,125 FFP $48,500 INTF $52,000
GEMN	Master of Nursing	Not found	Yes	Yes	No	16 C/0 E	96	FT 2 years PTE Available	860 hours	Face-to-face	(D) Yes (I) Yes	CSP $4,124 FFP $25,000 INTF $45,000
GEMN	Master of Nursing Practice	Yes*	Yes	Yes	No	15 C/0 E	400	FT 2 years PTE Not Available	840 hours of clinical placement	Internal	(D) Yes (I) Yes	CSP $7,500 FFP Not found INTF Not found
GEMN	Master of Nursing Practice	Yes*	Yes	Yes	No	9 C/ 0 E	96	FT 2 years PTE Available	800 hours of professional placement experience	On-campus	(D) Yes (I) Yes	CSP $4,124 FFP Not found INTF $43,500
GEMN	Master of Nursing Science	Yes*	Yes	Yes	No	13 C/0	200	FT 2 years PTE available	840 hours of clinical placement	Mixed attendance mode	(D) Yes (I) Yes	CSP $4,124 FFP $22,912 INTF Not found
GEMN	Master of Nursing Studies	Not found	Yes	Yes	No	14 C/0 E	32	FT 2 years PTE Available	Approximately 800 hours of supervised clinical practice.	In person, external, internal, flexible delivery	(D) Yes (I) Yes	CSP $5,333 FFP $25,430 INTF $36,256
NP	Master of Nursing (Nurse Practitioner)	Not found	Yes	Yes	No	8 C/2 E	80	FT not available PT 2 years	Minimum 300 hours	Online and Intensives (on-campus)	(D) Yes (I) No	CSP $4,120 FFP $25,584 INTF Not available
NP	Master of Nursing (Nurse Practitioner)	Yes*	Yes	Yes	No	9 C/0 E	180	FT 1.5 years PTE Available	350 hours of supernumerary hours	Online	(D) Yes (I) No	CSP $4,150 FFP Not found INTF Not available
NP	Master of Nursing (Nurse Practitioner)	Yes*	Yes	Yes	No	7 C/0 E	120	FT not available PT 2 years	Employed by an appropriate agency and provide evidence of employer support for 500 hours of supernumerary, supervised clinical placement and governance.	Online	(D) Yes (I) No	CSP $4,124 FFP $29,200 INTF Not available
NP	Master of Nursing (Nurse Practitioner)	Not found	Yes	Yes	No	10 C/0 E	72	FT not available PT 2 years	300 hours of supernumerary Integrated professional practice	Face-to-face	(D) Yes (I) No	CSP $8,301 FFP $25,000 INTF Not available
NP	Master of Nursing (NP)	Not found	Yes	Yes	No	8 C/0 E	54	FT not available PT 3 years	300 hours of supernumerary integrated professional practice	Online and on-campus	(D) Yes (I) No	CSP Not found FFP Not found INTF Not available
NP	Master of Nurse Practitioner (Mental Health)	Not found	Yes	Yes	No	9 C/2 E	120	FT not available PT 3 years	300 hours supervised advanced clinical practice	Online	(D) Yes (I) No	CSP Not found FFP Not found INTF Not available
NP	Master of Nurse Practitioner	Yes*	Yes	Yes	No	5 C/0 E	48	FT 1-1.5 years PT Available	300 supernumerary hours	Multimodal or on-campus	(D) Yes (I) No	CSP $4,124 FFP Not available INTF Not available
NP	Master of Nurse Practitioner	Yes*	Yes	Yes	No	12 C/0 E	54	FT not available PT 3-3.5 years	300 hours of supernumerary hours	Online	(D) Yes (I) No	CSP $5,594 FFP $24,228 INTF Not available
NP	Master of Nurse Practitioner	Not found	Yes	Yes	No	8 C/0 E	96	FT not available PT 2 years	340 hours of supernumerary integrated professional practice	Online	(D) Yes (I) No	CSP $5,200 FFP Not found INTF Not available
NP	Master of Nurse Practitioner	Yes*	Yes	Yes	No	5 C/0 E	80	FT 1 year PT Available	Min of 300 hours integrated supernumerary professional practice	Online	(D) Yes (I) No	CSP $4,124 FFP Not found INTF Not available
NP	Master of Nurse Practitioner	Not found	Yes	Yes	No	8 C/0 E	8	FT not available PT 2 years	300 hours of supernumerary integrated professional practice	Online and on-campus	(D) Yes (I) No	CSP $5,318 FFP $13,300 INTF Not available
OTHER	Master of Nursing	Yes*	Yes*	Not applicable	No	11 C/0 E	72	FT 1.5 years PTE available	Clinical Teaching/Clinical Nursing specialties- employed as a Registered Nurse in the clinical setting. 120 hours of experience for specific units	Distance Education	(D) Yes (I) Yes	CSP Not available FFP $19,960 INTF Not found
OTHER	Master of Nursing	Not found	Yes*	Not applicable	No	4-6 C/ up to 4 E	160	FT 1.5 years PTE available	Not found	External	(D) Yes (I) No	CSP Not available FFP $39,000 INTF Not available
OTHER	Master of Nursing	Yes*	Yes	Not applicable	No	12 C/0 E	240	FT 2 years PTE available	Not found	Online and on-campus	(D) Yes (I) Yes	CSP Not available FFP $23,25 INTF $37,350
OTHER	Master of Nursing	Not found	Yes	Not applicable	No	8 C/1 E	180	FT 1.5 years PTE available	Not found	Online	(D) Yes (I) No	CSP Not found FFP $21,600 INTF Not available
OTHER	Master of Nursing	Not found	Yes	Not applicable	No	12 C/0 E	12	FT 2 years PTE available	Not found	Online	(D) Yes (I) Yes	CSP Not available FFP $17,412 INTF Not available
OTHER	Master of Nursing	Yes*	Yes	Not applicable	No	6-8 C/up to 2 E	240	FT 2 years PTE available	Supervised WBL placements aligned with course pathway requirements	Flexible (online and on-campus)	(D) Yes (I) Yes	CSP $4,202 FFP $27,400 INTF Not found
OTHER	Master of Nursing	Yes*	Yes	Not applicable	No	4 to 8 C/0 E	80	FT 1 year PTE available	Not found	Face-to-face and online	(D) Yes (I) Yes	CSP $4,124 FFP Not found INTF $40,845
OTHER	Master of Nursing	Not found	Yes	Not applicable	No	2-3 C/3-4 E	54	FT 1.5 years PTE available	Not found	Online and on-campus	(D) Yes (I) No	CSP Not found FFP Not found INTF Not available
OTHER	Master of Nursing	Yes*	Yes	Not applicable	No	7-10 C/ 0 E	Not found	FT 1.5 years PTE available	Not found	Online and external	(D) Yes (I) Yes	CSP $8,296 FFP $22,800 INTF $30,320
OTHER	Master of Nursing	Not found	Yes	Not applicable	No	5-7 C/2-3 E	60-120	FT 1-1.5 years PTE available	Not found	Internal and Online	(D) Yes (I) Yes	CSP Not found FFP Not found INTF $32,480
OTHER	Master of Advanced Nursing	Yes*	Yes	Not applicable	No	Not found	Up to 96	FT 1-1.5 years PTE available	Not found	Multi-modal (off-campus and on-campus)	(D) Yes (I) Yes	CSP $5,000 FFP $27,100 INTF Not found
OTHER	Master of Advanced Nursing	Not found	Yes	Not applicable	No	12 C/0 E	Not found	FT 2 years PTE available	Not found	Online	(D) Yes (I) Yes	CSP Not found FFP $16,500 INTF Not found
OTHER	Master of Advanced Nursing Practice	Not found	Yes	Not applicable	No	6 C/2 E	120	FT 1.5 years PTE available	Working within critical care or emergency presentation for two days a week	Online	(D) Yes (I) Yes	CSP $7,500 FFP Not found INTF $32,500
OTHER	Master of Advanced Nursing Practice	Not found	Yes	Not applicable	No	Not found	60	FT 1.5 years PTE available	Not found	Face-to-face	(D) Yes (I) Yes	CSP $4,124 FFP $25,000 INTF $45,000
OTHER	Master of Advanced Nursing Practice	Yes*	Yes	Not applicable	No	10 to 12 C/0 E	96	FT 1.5 years PTE available	Specific nursing specialties as major - must be working .5 FTE in that specialty area	Online	(D) Yes (I) Yes	CSP Not available FFP $22,700 INTF $31,600
OTHER	Master of Clinical Nursing	Not found	Yes	Not applicable	No	6-8 C/1-2 E	120	FT 1.5 years PTE available	Be employed in a substantive position in their chosen specialisation unless approved otherwise by the course coordinator	Online	(D) Yes (I) Yes	CSP $6,488 FFP $21,155 INTF $22,688
OTHER	Master of Clinical Nursing	Yes*	Yes	Not applicable	No	12 C/0 E	72	FT not available PT 3 years	A minimum of 16 hours per week employed work in your specialty area	Online	(D) Yes (I) No	CSP Not available FFP $26,184 INTF Not available
OTHER	Master of Clinical Nursing	Yes*	Yes	Not applicable	No	9 C /0 E	180	FT 2 years PTE available	Must be employed 18 hours a week in specialty area	Online	(D) Yes (I) No	CSP Not available FFP $11,650 INTF Not available
OTHER	Master of Nursing Science	Not found	Yes	Not applicable	No	8 C/ 4-5 E	96	FT 2 years PTE available	Not found	Not found	(D) Yes (I) Yes	CSP $4,125 FFP Not found INTF $37,000
OTHER	Master of Nursing (online)	Yes*	Yes	Not applicable	No	12 C/0 E	Not found	FT not available PT 2 years	Not found	Online	(D) Yes (I) No	CSP $16,950 FFP Not found INTF Not available
OTHER	Master of Nursing (Acute Care)	Yes*	Yes	Not applicable	No	10 C/2 E	54	FT 1.5 years PTE available	Not found	On-campus and online (Domestic) In-person and online (International)	(D) Yes (I) Yes	CSP $4,473 FFP Not found INTF $35,700
OTHER	Master of Nursing (by research)	Not found	Yes	Not applicable	No	1 C/0 E	48	FT 2 years PTE available	Not found	In-person	(D) Yes (I) No	CSP Not available FFP Not found INTF Not available
OTHER	Master of Nursing (Clinical Leadership)	Yes*	Yes	Not applicable	No	12 C/0 E	12	FT not available PT 2 years	Not found	Online and on-campus	(D) Yes (I) Yes	CSP $7,396 FFP $21,686 INTF Not found
OTHER	Master of Nursing (Coursework and Research)	Yes*	Yes	Not applicable	No	8 C/4 E	54	FT 1.5 years PTE available	Not found	In-person plus placement and intensive	(D) Yes (I) Yes	CSP $5,143 FFP $26,050 INTF Not found
OTHER	Master of Nursing (Critical Care)	Yes*	Yes	Not applicable	No	10 C/2 E	54	FT 1.5 years PTE available	192 hours employed work over 12 weeks	In-person, online plus placement and intensive	(D) Yes (I) No	CSP $4,124 FFP $24,228 INTF Not available
OTHER	Master of Nursing (Diabetes Management and Education)	Yes*	Yes	Not applicable	No	9 C/3 E	54	FT 1.5 years PTE available	40 hours of observational placement	In-person, online plus placement and intensive	(D) Yes (I) No	CSP $4,124 FFP $24,228 INTF Not available
OTHER	Master of Nursing (Mental Health)	Yes*	Yes	Not applicable	No	12 C/0 E	54	FT 1.5 years PTE available	Students are required to undertake 200 hours of placement in a community mental health setting.	In-person, online plus placement and intensive	(D) Yes (I) No	CSP $4,324 FFP $24,228 INTF Not available
OTHER	Master of Nursing (Professional Studies)	Not found	Yes	Not applicable	No	11 C/0 E	160	FT 2 years PTE available	Not found	External and Internal	(D) Yes (I) Yes	CSP Not found FFP Not found INTF $32,480
OTHER	Master of Nursing (Research)	Yes*	Yes	Not applicable	No	6 C/0 E	80	FT 2 years PTE available	Not found	Online	(D) Yes (I) Yes	CSP Not found FFP Not found INTF $37,200
OTHER	Master of Nursing (with Specialisations)	Not found	Yes	Not applicable	No	6-8 C /1-2 E	96	FT 1.5 years PTE available	Not found	Online	(D) Yes (I) Yes	CSP Not available FFP $32,592 INTF Not found
OTHER	Master of Nursing International	Yes*	Yes	Not applicable	No	15 C/0 E	96	FT 2 year PTE not available	Not found	Not found	(D) No (I) Yes	CSP Not available FFP Not available INTF $31,200
OTHER	Master of Cancer and Haematology Nursing	Not found	Yes	Not applicable	No	Not found	60	FT 1.5 years PTE available	Not found	Face-to-face	(D) Yes (I) Yes	CSP $4,124 FFP $25,000 INTF $45,000
OTHER	Master of Clinical Nursing (Specialisation)	Yes*	Yes	Not applicable	No	8 C/2 E	150	Not found	Not found	Online	(D) Yes (I) No	CSP $4,124 FFP Not found INTF Not available
OTHER	Master of Emergency Nursing	Not found	Yes	Not applicable	No	Not found	60	FT 1.5 years PTE available	Not found	Face-to-face	(D) Yes (I) Yes	CSP $4,124 FFP $25,000 INTF $45,000
OTHER	Master of Intensive Care Nursing	Not found	Yes	Not applicable	No	8 C/2 E	60	FT 1.5 years PTE available	Not found	Face-to-face	(D) Yes (I) Yes	CSP $4,124 FFP $25,000 INTF $45,000
OTHER	Master of Mental Health Nursing	Not found	Yes	Not applicable	Yes	6-8 C/1-2 E	120	FT 1.5 years PTE available	Provide written confirmation from their employer that they are employed in a mental health service.	Online	(D) Yes (I) No	CSP $5,497 FFP $21,155 INTF Not available
OTHER	Master of Mental Health Nursing	Yes*	Yes	Not applicable	No	12 C/0 E	72	FT 1.5 years PTE available	A letter of support from employer of currently employment in area of specialisation	Online	(D) Yes (I) Yes	CSP Not available FFP $15,588 INTF $16,800
OTHER	Master of Mental Health Nursing	Not found	Yes	Not applicable	Yes	7 C/ 4-5 E	144	FT 1.5 years PTE available	Not found	On-campus	(D) Yes (I) No	CSP $4,124 to $15,142 FFP $24,960
OTHER	Master of Mental Health Nursing	Not found	Yes	Not applicable	Yes	12 C/0 E	Not found	FT 2 years PTE available	Not found	Online	Not found	CSP Not available FFP $15,480 INTF Not found
OTHER	Master of Mental Health Nursing	Yes*	Yes	Not applicable	Yes	3 C/5 E	80	FT 1 year PTE available	Not found	Online	(D) Yes (I) Yes	CSP $4,124 FFP Not available INTF $41,295
OTHER	Master of Mental Health Nursing	Not found	Yes	Not applicable	No	8 C/2 E	120	FT 1.5 years PTE available	Not found	Online	(D) Yes (I) No	CSP Not found FFP Not Found INTF Not available
OTHER	Master of Nurse Education	Yes*	Yes	Not applicable	No	12 C/ 0 E	180	FT 1.5 years PTE available	Not found	Online	(D) Yes (I) Yes	CSP Not available FFP $23,250 INTF Not found
OTHER	Master of Health (Advanced Nursing)	Not found	Yes	Not applicable	No	6 C/4 E	240	FT 2 years PTE available	Not found	Online	(D) Yes (I) Yes	CSP $4,124 FFP Not found INTF $23,000
OTHER	Master of Health (Child and Family Health Nursing)	Not found	Yes	Not applicable	No	11 C/1 E	240	FT 2 years PTE available	Minimum of 300 hours community-based placements	Flexible delivery	(D) Yes (I) No	CSP $4,124 FFP Not available INTF Not available
OTHER	Master of Health (Mental Health Nursing)	Not found	Yes	Not applicable	No	11 C/1 E	240	FT 2 years PTE available	Not found	Online	(D) Yes (I) No	CSP $4,124 FFP NA INTF NA
OTHER	Master of Philosophy (Nursing)	Yes*	Yes	Not applicable	No	3 C/0 E	72	FT 2 years PTE available	Not found	On-campus	(D) Yes (I) Yes	CSP Not found FFP Not found INTF Not Found
